# Supplementary material for: TRAF3IP3 negatively regulates cytosolic RNA induced anti-viral signaling by promoting TBK1 K48 ubiquitination
Source: Nat Commun. 2020 May 4;11:2193. doi: 10.1038/s41467-020-16014-0 (PMC7198545; doi:10.1038/s41467-020-16014-0)
Supplement: Supplementary file 3 — Source Data [file 41467_2020_16014_MOESM3_ESM.xlsx]

## Sheet: Fig 1
Fig 1a
column	1	2	3	4	5	6
	0.86	1.03	0.82	30.58	17.18	8.3
	1.15	0.92	1.16	26.27	17.98	12.27
	0.99	1.13	0.98	26.88	19.8	11.67
Fig 1b
column	1	2	3	4	5	6
	0.99	1.12	0.83	23.79	14.55	11.98
	0.98	0.92	1	18.73	18.58	9.46
	1.03	0.98	1.17	22.42	18.49	9.28
Fig 1c
column	1	2	3	4
	0.91	47.74	34.63	16.33
	1	48.27	40.06	25.62
	1.1	45.38	32.95	24.89
Fig 1d
column	1	2	3	4
	0.97	37.67	27.94	22.77
	1	44.4	32.08	21.4
	1.03	40.54	28.05	16.74
Fig 1e
column	1	2	3	4
	0.98	33.3	22.14	15.2
	0.95	35.21	23.75	19.05
	1.07	38.5	24.73	14.12
Fig 1f
column	1	2	3	4
	1.05	27.06	24.28	15.72
	1.03	30.91	23.78	11.63
	0.92	31.53	20.55	12.15
Fig 1g
column	1	2	3	4
	0.87	24.54	18.28	11.47
	0.89	26.23	17.23	8.35
	1.23	23.35	15.25	11.43
Fig 1h
column	1	2	3	4
	1.11	19.39	12.13	7.57
	1.04	18.69	13.29	9.65
	0.94	15.91	13.98	9.65
Fig 1i
Fig 1j
Fig 1l		EV			TRAF3IP3
	Mock	-16.86	-17.26	-17.26	-16.86	-16.86	-17.66
	Poly(I:C)	251.23	265.21	311.78	103.21	126.88	101.88
	Poly(dA:dT)	317.1	294.51	291.86	150.43	180.18	154.47
	5'ppp-dsRNA	154.54	190.53	177.12	79.68	76.57	91.86
	VSV	263.39	211.58	265.83	87.95	108.95	146.42

## Sheet: Fig 2
	Fig 2a
	Fig 2b
	Fig 2c
	Fig 2d
	Fig 2e			Sg-Scr			Sg-#1			Sg-#2
			0	1.07	0.92	1.01	0.86	0.76	1.52	0.79	1.51	0.84
			3	717.6	624.27	1056.5	1266.44	1488.3	1802.9	1434.33	1493.58	1520.21
			6	153.52	135.13	114.93	285.54	251.31	257.46	389.48	349.58	280.29
	Fig 2f			Sg-Scr			Sg-#1			Sg-#2
				1.09	1.09	0.83	1.15	1	0.87	0.91	1.05	1.05
				237.4	91.99	49.47	271.71	233.06	283.31	324.85	270.74	349.98
	Fig 2g			-27.01	-25.96	18.56	25.96	-15.39	-27.01	27.01	-24.9	-25.96
				403.35	309.27	453.24	1037.38	957.85	881.3	1397.77	909.07	924.16
	Fig 2h			Sg-Scr			Sg-#1			Sg-#2
			0	0.8	0.75	1.65	1.37	1.17	0.62	1.16	1.44	0.6
			3	245.4	200.24	176.46	309.44	517.32	395.4	634.69	574.79	609.79
			6	77.06	102.52	86.8	195.11	185.56	162.57	250.56	227.14	160.48
	Fig 2i			0.75	1.71	0.78	1.24	0.84	1.23	0.96	0.66	1.23
				85.24	81.1	64.57	130.98	151.23	165.44	197.18	173.63	184.04
	Fig 2j			-27.01	-25.96	27.01	-28.07	23.84	-21.96	-18.18	-18.48	-18.48
				147.22	186.91	257.63	348.2	326.4	417.27	408.41	503.61	554.65

## Sheet: Fig 3
Fig 3a
Fig 3b
		Traf3ip3fl/flLyz2-Cre-			Traf3ip3fl/flLyz2-Cre+
	0	1.28	1.03	0.69	1.67	0.87	0.46
	3	8772.7	7408.58	9661.54	16180.6	17095.2	14642.3
	6	854.21	521.6	768.21	780.48	1106.84	1387.15
Fig 3c
		T3jamfl/flLyz2-Cre-			T3jamfl/flLyz2-Cre+
	0	-9.15	-16.24	-18.61	-18.61	-13.88	-13.88
	6	337.35	102.94	302.99	386.2	375.81	557.72
	9	905.5	693.09	771.81	1257.39	1712.11	1972.82
Fig 3d
			T3jamfl/flLyz2-Cre-			T3jamfl/flLyz2-Cre+
		0	0.6	1.78	0.62	1.15	0.55	1.3
		6	31995.9	41985.4	31708.9	106235	149201	117223
		9	6.07	9.99	16.34	208.21	381.62	337.48
Fig 3e		T3jamfl/flLyz2-Cre-			T3jamfl/flLyz2-Cre+
	0	-54.89	-97.46	-111.65	-111.65	-83.27	-83.27
	6	175.88	48.17	-249.8	90.74	175.88	261.01
	9	1458.52	692.3	522.02	2139.78	2310.2	2395.44
Fig 3f
Fig 3g
Fig 3h

## Sheet: Fig 4
Fig 4a	column	1	2	3	4
		0.88	60.55	41.93	26.87
		1.2	54.36	36.83	20.52
		0.93	78.23	34.23	15.87
Fig 4b	column	1	2	3	4
		1.19	120.27	106.43	80.76
		0.85	138.21	117.39	87.74
		0.98	129.23	98.27	82.95
Fig 4c	column	1	2	3	4
		1.23	87.44	21.13	6.98
		0.92	107.83	41.65	11.48
		0.83	88.23	33.74	9.87
Fig 4d	column	1	2	3	4
		1.12	119.36	138.18	125.32
		0.78	126.3	135.3	130.34
		1.12	123.94	116.3	120.42
Fig 4e	column	1	2	3	4
		1.12	469.7	352.74	224.46
		0.97	519.28	430.99	218.82
		0.9	490.43	390.56	210.87
Fig 4f
Fig 4g	column	1	2	3	4	5	6	7	8	9	10
		1.27	2.46	4.68	10.34	150.23	160.24	148.35	24.98	96.24	90.23
		0.83	7.57	6.3	2.31	132.83	132.44	129.34	16.48	84.35	81.23
		0.9	4.24	6.12	8.89	170.77	156.55	150.93	42.9	104.76	116.22
Fig 4h
Fig 4i
Fig 4j
Fig 4k
Fig 4l

## Sheet: Fig 5
Fig 5a
Fig 5b
Fig 5c
Fig 5d
Fig 5e
Fig 5f
Fig 5g

## Sheet: Fig 6
Fig 6a
Fig 6b
Fig 6c
Fig 6d
Fig 6e

## Sheet: Fig 7
Fig 5a			Traf3ip3fl/flLyz2-Cre-										Traf3ip3fl/flLyz2-Cre+
		0	100	100	100	100	100	100	100	100	100	100	100	100	100	100	100	100	100	100	100	100
		1	92.34	90.24	93.37	94.4	92.17	89.42	87.05	88.7	86.14	86.58	96.3	97.14	94.64	89.43	91.04	93.31	96.43	94.47	93.49	93.33
		2	85.59	91.22	87.76	92.24	88.48	87.98	91.07	80.75	79.21	83.55	94.18	92.86	90.18	87.22	88.21	84.94	89.73	91.91	87.91	90.67
		3	79.28	82.93	80.1	86.21	79.72	83.17	76.34	75.73	77.23	78.79	91.53	90.48	86.61	83.26	83.02	81.17	86.16	86.81	84.65	86.22
		4	74.77	79.51	80.61	76.72	75.12	80.77	68.3	68.2	68.81	67.97	89.42	87.14	82.59	81.5	71.7	76.99	82.59	81.7	85.12	82.22
		5	75.23	80.49	79.59	75.86	69.12	75.48		62.34	69.31		91.01	88.1	81.7	80.62		73.22	78.13	79.57	80.93	78.22
		6	70.72	81.46	72.96	74.14		71.15					91.01	84.76	79.46	77.53		65.27	75.45	72.34		76.44
		7		79.51		76.29		72.12					91.53	81.9	79.46	77.53			72.32	73.62		74.22
		8		79.02		71.98		70.19					92.59	80.95	83.04	80.62				73.19		73.33
		9		78.54		70.69							90.48	81.9	81.25	81.06				73.62		76.44
		10		78.54		71.12							92.06	83.33	84.38	80.62				71.49		77.33
		11		74.63		70.26							91.01	80.95	85.71	85.9						76.89
		12		75.61		69.83							91.01	83.33	86.16	86.34						76
		13				69.4							90.48	84.29	84.38	87.22
		14											92.59	84.76	83.48	87.22
		15											94.71	85.71	81.25	87.22
		16											95.77	86.67	82.59	87.67
Fig 5b				Traf3ip3fl/flLyz2-Cre-	Traf3ip3fl/flLyz2-Cre+
			5	1
			5	1
			6	1
			6	1
			6	1
			7	1
			7	1
			9	1
			13	1
			14	1
			16		0
			16		0
			16		0
			16		0
			5		1
			6		1
			7		1
			11		1
			13		1
			8		1
Fig 5c			Traf3ip3fl/flLyz2-Cre-							Traf3ip3fl/flLyz2-Cre+
		Mock	-29.45	-29.45	-27.71	-28.29	-28.87	-15.22	-8.23	-29.45	-30.03	-29.45	-13.8	-11.48	-30.78	-60.27
		VSV	135.58	217.31	209.51	179.96	260.85	80.95	160.67	309.95	414.29	489.08	384.74	487.34	484.65	601.31
Fig 5d
			Traf3ip3fl/flLyz2-Cre-							Traf3ip3fl/flLyz2-Cre+
		Mock	1.11	0.83	1.29	0.65	0.9	0.65	1.47	1.52	0.88	0.9	1.2	0.97	0.83	1.29
		VSV	32.2	25.2	13.2	25.32	27.43	30.1	33.21	41.23	56.34	58.34	68.34	42.3	35.23	36.23
			Traf3ip3fl/flLyz2-Cre-							Traf3ip3fl/flLyz2-Cre+
		Mock	0.9	1.74	0.95	0.54	1.72	1.18	1.09	0.78	1.75	0.95	0.8	0.95	0.5	1.89
		VSV	15.67	52.21	45.23	32.12	34.65	37.32	35.22	67.23	88.23	61.2	34.2	59.23	73.23	71.09
			Traf3ip3fl/flLyz2-Cre-							Traf3ip3fl/flLyz2-Cre+
		Mock	1.09	0.62	0.75	1.45	1.17	0.73	0.57	0.8	1.69	1.16	2.15	0.85	1.57	0.62
		VSV	43.3	35.2	54.3	63.4	54	61.2	41.2	92.3	81.2	78.2	101.2	81.2	72.3	120.2
Fig 7e
Fig 5f
		Traf3ip3fl/flLyz2-Cre-	Traf3ip3fl/flLyz2-Cre+			Traf3ip3fl/flLyz2-Cre-	Traf3ip3fl/flLyz2-Cre+			Traf3ip3fl/flLyz2-Cre-	Traf3ip3fl/flLyz2-Cre+
		45	21			55	24			45	23
		38	34			41	19			36	18
		40	32			42	28			58	28
		42	26			32	17			52	29
		56	23			45	19			59	21
		42	22			47	40			62	32
		46	25			58	15			54	26

## Sheet: Fig S1
	data is from
	https://www.genecards.org/cgi-bin/carddisp.pl?gene=TRAF3IP3&keywords=traf3ip3
	http://biogps.org/#goto=welcome
	http://v13.proteinatlas.org/ENSG00000009790-TRAF3IP3/tissue

## Sheet: Fig S2
Fig S2a
	0.88	0.99	1.02	53.19
	1.15	0.85	0.83	63.47
	0.96	1.17	1.14	33.34
Fig S2b
Fig S2c
	1.00011	0.532263
	0.999892	0.528933
Fig S2d
		Poly(dA:dT)		5'ppp-dsRNA
	EV	0.978493	1.02151	0.816867	0.804562
	Myc-TRAF3IP3	0.55564	0.562482	0.31304	0.432793

## Sheet: Fig S3
	data is from
	http://v13.proteinatlas.org/ENSG00000009790-TRAF3IP3/cell/HPA040796

[truncated: 4 more sheets: Fig S4, Fig S5, Fig S6, Fig S7]
